# Supplementary material for: Continental-scale integration of soil metagenomes and organic matter chemistry reveals ubiquitous microbial capacity for chemically-recalcitrant carbon decomposition
Source: Nat Commun. 2026 Jun 15;17:5290. doi: 10.1038/s41467-026-71453-5 (PMC13270027; doi:10.1038/s41467-026-71453-5)
Supplement: Supplementary file 6 — Source Data [file 41467_2026_71453_MOESM6_ESM.xlsx]

## Sheet: Dataset_1
Figure 1.
Raw data for heat map depicting the reads from each soil type mapped to the MAGs representing the genus-level lineage (rows)
classification	Surface_Hi	Surface_Low	Subsoil_Hi	Subsoil_Low
d__Bacteria;p__Acidobacteriota;c__Blastocatellia;o__Pyrinomonadales;f__Pyrinomonadaceae;g__PSRF01	1.5085	1.39677	6.056	0.786987
d__Bacteria;p__Acidobacteriota;c__Terriglobia;o__Acidiferrales;f__UBA7541;g__Acidiferrum	1.62278	1.16008	0.0315548	0.899955
d__Bacteria;p__Actinomycetota;c__Actinomycetes;o__Propionibacteriales;f__Propionibacteriaceae;g__JAJTCL01	7.04803	3.00351	6.81586	0.369474
d__Bacteria;p__Actinomycetota;c__Rubrobacteria;o__Rubrobacterales;f__Rubrobacteraceae;g__Rubrobacter_F	0.0156656	19.6328	0.0584018	1.57247
d__Bacteria;p__Actinomycetota;c__Thermoleophilia;o__Solirubrobacterales;f__70-9;g__VRUE01	2.90842	1.53469	17.8962	0.180552
d__Bacteria;p__Actinomycetota;c__UBA4738;o__UBA4738;f__HRBIN12;g__DASSJM01	2.80415	1.41825	17.0937	0.820562
d__Bacteria;p__Actinomycetota;c__UBA4738;o__UBA4738;f__HRBIN12;g__JAJNBA01	0.101764	0.379277	3.06272	1.01318
d__Bacteria;p__Chloroflexota;c__Dormibacteria;o__CF-121;f__CF-121;g__CF-13	0.134528	0.103945	0	13.7132
d__Bacteria;p__Chloroflexota;c__Limnocylindria;o__P2-11E;f__P2-11E;g__3-1-20CM-2-70-9	0.0528255	0	0.0909674	17.6092
d__Bacteria;p__Desulfobacterota_B;c__Binatia;o__UBA9968;f__UBA9968;g__DAIRFP01	1.21745	2.031	20.0951	0.921796
d__Bacteria;p__Desulfobacterota_B;c__Binatia;o__UBA9968;f__UBA9968;g__DP-20	3.08614	4.18537	10.1656	0.945071
d__Bacteria;p__Gemmatimonadota;c__Gemmatimonadetes;o__Gemmatimonadales;f__Gemmatimonadaceae;g__UBA4720	0.073417	0.884082	1.83076	4.23672
d__Bacteria;p__Methylomirabilota;c__Methylomirabilia;o__Rokubacteriales;f__CSP1-6;g__AR37	1.21422	0.0310267	5.09319	2.25765
d__Bacteria;p__Methylomirabilota;c__Methylomirabilia;o__Rokubacteriales;f__CSP1-6;g__CAMLFJ01	1.985	2.37515	10.3995	3.4414
d__Bacteria;p__Nitrospirota;c__Nitrospiria;o__Nitrospirales;f__Nitrospiraceae;g__Palsa-1315	2.55748	0.650998	4.30936	0.885959
d__Bacteria;p__Pseudomonadota;c__Alphaproteobacteria;o__Rhizobiales;f__Methyloligellaceae;g__Methyloceanibacter	5.63897	14.524	27.2124	2.04103
d__Bacteria;p__Pseudomonadota;c__Alphaproteobacteria;o__Rhizobiales;f__Xanthobacteraceae;g__Bradyrhizobium	18.0623	6.31415	8.58276	5.66721
d__Bacteria;p__Pseudomonadota;c__Alphaproteobacteria;o__Rhizobiales;f__Xanthobacteraceae;g__Bradyrhizobium canariense_D	2.05705	3.40492	1.09565	0.363457
d__Bacteria;p__Pseudomonadota;c__Alphaproteobacteria;o__Rhizobiales;f__Xanthobacteraceae;g__Pseudolabrys	13.7111	15.1355	23.3053	1.87064
d__Bacteria;p__Pseudomonadota;c__Alphaproteobacteria;o__Rhizobiales;f__Xanthobacteraceae;g__VAZQ01	59.264	13.5144	40.3678	10.4138
d__Bacteria;p__Pseudomonadota;c__Gammaproteobacteria;o__Burkholderiales;f__SG8-39;g__SCGC-AG-212-J23	2.23104	4.5027	9.8271	3.66254
d__Bacteria;p__Verrucomicrobiota;c__Verrucomicrobiia;o__Chthoniobacterales;f__Terrimicrobiaceae;g__DASTFP01	3.10536	2.37241	7.71743	0.408446
d__Bacteria;p__Verrucomicrobiota;c__Verrucomicrobiia;o__Chthoniobacterales;f__UBA10450;g__Udaeobacter	15.8842	4.84244	36.7272	2.48675
d__Archaea;p__Thermoproteota;c__Nitrososphaeria;o__Nitrososphaerales;f__Nitrososphaeraceae;g__JAFAQB01	0.308235	6.48748	0.0186123	0.328234
d__Archaea;p__Thermoproteota;c__Nitrososphaeria;o__Nitrososphaerales;f__Nitrososphaeraceae;g__JAJNBK01	0.124003	4.25069	0.64584	1.31869
d__Archaea;p__Thermoproteota;c__Nitrososphaeria;o__Nitrososphaerales;f__Nitrososphaeraceae;g__Nitrososphaera	0	18.7158	0.766958	6.25146
d__Archaea;p__Thermoproteota;c__Nitrososphaeria;o__Nitrososphaerales;f__Nitrososphaeraceae;g__TA-21	2.45545	14.8783	16.4693	1.51999
d__Archaea;p__Thermoplasmatota;c__Thermoplasmata;o__RBG-16-68-12;f__RBG-16-68-12;g__RBG-16-68-12	0	0	0	8.08295
Raw data for the bar chart depicting the number of MAGs representing the genus-level lineages
variable	value
g__PSRF01	6
g__Acidiferrum	4
g__JAJTCL01	6
g__Rubrobacter_F	5
g__VRUE01	3
g__DASSJM01	3
g__JAJNBA01	3
g__CF-13	3
g__3-1-20CM-2-70-9	3
g__DAIRFP01	3
g__DP-20	5
g__UBA4720	4
g__AR37	3
g__CAMLFJ01	3
g__Palsa-1315	3
g__Methyloceanibacter	8
g__Bradyrhizobium	6
g__Pseudolabrys	8
g__VAZQ01	13
g__SCGC-AG-212-J23	5
g__DASTFP01	3
g__Udaeobacter	9
g_JAFAQB01	3
g_JAJNBK01	3
g_Nitrososphaera	7
g_TA-21	9
g_RBG-16-68-12	3

## Sheet: Dataset_2
Figure 4.
Raw data for enrichKEGG function (in clusterProfiler). Generated by parsing the ftmsRanalysis results (i.e., list of KOs mapped to the SOM chemistries detected in soils).							Data generated from enrichKEGG function, used to generate the bubble chart
Partition	KO						Pathway	Coordinate	GeneRatio	P_value	P_value_code	PathCode
TOP_High	K01188						2-Oxocarboxylic acid metabolism	1	0.0511509	3.82327e-10	C	1
TOP_High	K05349						2-Oxocarboxylic acid metabolism	3	0.0610169	2.45404e-10	C	1
TOP_High	K05350						Aflatoxin biosynthesis	1	0.028133	8.04012e-12	D	2
TOP_High	K01713						Aflatoxin biosynthesis	2	0.0391459	3.70682e-13	D	2
TOP_High	K04518						Aflatoxin biosynthesis	3	0.0372881	3.60954e-13	D	2
TOP_High	K05359						Aflatoxin biosynthesis	4	0.0927835	2.20573e-14	D	2
TOP_High	K14170						Aminobenzoate degradation	1	0.0230179	0.00349711	F	3
TOP_High	K00220						Aminobenzoate degradation	4	0.0309278	0.0481318	F	3
TOP_High	K15226						Arachidonic acid metabolism	1	0.0204604	0.00029048	B	4
TOP_High	K15227						Arachidonic acid metabolism	3	0.0169492	0.0142719	F	4
TOP_High	K01222						Biosynthesis of amino acids	1	0.0792839	5.70277e-12	D	5
TOP_High	K01223						Biosynthesis of amino acids	2	0.0569395	9.43687e-05	B	5
TOP_High	K00660						Biosynthesis of amino acids	3	0.0881356	3.51603e-11	D	5
TOP_High	K01664						Biosynthesis of cofactors	1	0.0971867	2.74423e-11	D	6
TOP_High	K01665						Biosynthesis of cofactors	2	0.113879	3.53035e-11	D	6
TOP_High	K03342						Biosynthesis of cofactors	3	0.122034	1.60135e-13	D	6
TOP_High	K13950						Biosynthesis of enediyne antibiotics	1	0.0306905	2.75255e-06	C	7
TOP_High	K00832						Biosynthesis of enediyne antibiotics	2	0.0427046	9.62005e-08	C	7
TOP_High	K15849						Biosynthesis of enediyne antibiotics	3	0.0372881	1.47432e-06	C	7
TOP_High	K00816						Biosynthesis of type II polyketide products	1	0.109974	5.06891e-47	E	8
TOP_High	K00825						Biosynthesis of type II polyketide products	2	0.13879	4.16561e-46	E	8
TOP_High	K14264						Biosynthesis of type II polyketide products	3	0.128814	2.17173e-43	E	8
TOP_High	K05279						Biosynthesis of type II polyketide products	4	0.175258	7.0471e-21	E	8
TOP_High	K10757						Biosynthesis of various plant secondary metabolites	1	0.0230179	0.000684837	B	9
TOP_High	K13270						Biosynthesis of various plant secondary metabolites	2	0.024911	0.00224724	F	9
TOP_High	K05278						Biosynthesis of various plant secondary metabolites	3	0.0271186	0.000527414	B	9
TOP_High	K17689						Biosynthesis of various plant secondary metabolites	4	0.0721649	2.7786e-06	C	9
TOP_High	K17690						Caprolactam degradation	2	0.0106762	0.0289649	F	10
TOP_High	K00699						Caprolactam degradation	3	0.0101695	0.0327208	F	10
TOP_High	K05280						Chemical carcinogenesis	1	0.0409207	7.5916e-17	A	11
TOP_High	K13083						Chemical carcinogenesis	2	0.0427046	1.54055e-12	D	11
TOP_High	K00475						Chemical carcinogenesis	3	0.0508475	7.15829e-17	A	11
TOP_High	K13077						Chemical carcinogenesis	4	0.103093	1.82488e-14	D	11
TOP_High	K13032						Chemical carcinogenesis	4	0.0515464	0.00444412	F	11
TOP_High	K10222						Cyanoamino acid metabolism	1	0.0230179	2.45057e-06	C	12
TOP_High	K02777						Cyanoamino acid metabolism	2	0.0320285	1.69048e-07	C	12
TOP_High	K13263						Cyanoamino acid metabolism	3	0.0305085	2.76594e-07	C	12
TOP_High	K13031						Cyanoamino acid metabolism	4	0.0721649	2.15771e-08	C	12
TOP_High	K13082						Degradation of aromatic compounds	1	0.0537084	2.14331e-06	C	13
TOP_High	K21425						Degradation of aromatic compounds	2	0.0711744	4.9251e-08	C	13
TOP_High	K07409						Degradation of aromatic compounds	3	0.0644068	5.3328e-07	C	13
TOP_High	K00462						Dioxin degradation	1	0.028133	1.79902e-09	C	14
TOP_High	K00599						Dioxin degradation	2	0.0355872	2.147e-09	C	14
TOP_High	K05277						Dioxin degradation	3	0.0338983	2.81011e-09	C	14
TOP_High	K13030						Diterpenoid biosynthesis	1	0.0153453	0.0464755	F	15
TOP_High	K02752						Diterpenoid biosynthesis	2	0.024911	0.00224724	F	15
TOP_High	K02753						Diterpenoid biosynthesis	3	0.020339	0.0146926	F	15
TOP_High	K13027						Diterpenoid biosynthesis	4	0.0309278	0.0286994	F	15
TOP_High	K00821						Drug metabolism	1	0.0332481	1.91485e-13	D	16
TOP_High	K14267						Drug metabolism	1	0.0306905	1.69397e-10	C	16
TOP_High	K13227						Drug metabolism	2	0.0355872	1.94724e-10	C	16
TOP_High	K13264						Drug metabolism	2	0.0320285	4.9251e-08	C	16
TOP_High	K15749						Drug metabolism	3	0.040678	2.2499e-13	D	16
TOP_High	K14599						Drug metabolism	3	0.0305085	7.21638e-08	C	16
TOP_High	K14600						Drug metabolism	4	0.0824742	1.92987e-11	D	16
TOP_High	K22715						Drug metabolism	4	0.0412371	0.000196579	B	16
TOP_High	K22716						Flavone and flavonol biosynthesis	1	0.0332481	2.22008e-17	A	17
TOP_High	K02619						Flavone and flavonol biosynthesis	2	0.0427046	3.43596e-17	A	17
TOP_High	K18482						Flavone and flavonol biosynthesis	3	0.040678	7.15829e-17	A	17
TOP_High	K02548						Flavone and flavonol biosynthesis	4	0.113402	1.34274e-20	A	17
TOP_High	K13260						Flavonoid biosynthesis	1	0.0409207	2.55299e-17	A	18
TOP_High	K05281						Flavonoid biosynthesis	2	0.0569395	1.46125e-19	A	18
TOP_High	K15938						Flavonoid biosynthesis	3	0.0474576	6.35002e-16	A	18
TOP_High	K15939						Flavonoid biosynthesis	4	0.14433	1.12026e-22	E	18
TOP_High	K15937						Folate biosynthesis	2	0.0213523	0.0201988	F	19
TOP_High	K15944						Folate biosynthesis	3	0.020339	0.025068	F	19
TOP_High	K15968						Glucosinolate biosynthesis	1	0.0179028	4.29017e-06	C	20
TOP_High	K15886						Glucosinolate biosynthesis	3	0.0169492	0.000230682	B	20
TOP_High	K15972						Isoflavonoid biosynthesis	1	0.0204604	6.28085e-08	C	21
TOP_High	K15959						Isoflavonoid biosynthesis	2	0.0284698	5.63625e-09	C	21
TOP_High	K15960						Isoflavonoid biosynthesis	3	0.0271186	7.66719e-09	C	21
TOP_High	K15961						Isoflavonoid biosynthesis	4	0.0618557	7.73393e-09	C	21
TOP_High	K15962						Linoleic acid metabolism	1	0.0153453	0.00031938	B	22
TOP_High	K13258						Linoleic acid metabolism	2	0.0106762	0.0457234	F	22
TOP_High	K22794						Linoleic acid metabolism	3	0.020339	6.53824e-05	B	22
TOP_High	K13269						Linoleic acid metabolism	4	0.0206186	0.0287886	F	22
TOP_High	K13272						Lysine biosynthesis	1	0.0485934	1.05318e-16	A	23
TOP_High	K13080						Lysine biosynthesis	2	0.0213523	0.00133463	F	23
TOP_High	K01253						Lysine biosynthesis	3	0.0576271	6.35002e-16	A	23
TOP_High	K12073						Metabolism of xenobiotics by cytochrome P450	1	0.0434783	7.5916e-17	A	24
TOP_High	K19222						Metabolism of xenobiotics by cytochrome P450	2	0.0498221	1.9963e-14	D	24
TOP_High	K13257						Metabolism of xenobiotics by cytochrome P450	3	0.0508475	7.8206e-16	A	24
TOP_High	K21513						Metabolism of xenobiotics by cytochrome P450	4	0.113402	1.90397e-15	D	24
TOP_High	K14601						Naphthalene degradation	1	0.0127877	0.00372122	F	25
TOP_High	K14602						Naphthalene degradation	2	0.0177936	0.000998223	B	25
TOP_High	K14603						Naphthalene degradation	3	0.0169492	0.00110302	F	25
TOP_High	K13079						Nicotinate and nicotinamide metabolism	1	0.0230179	0.00482199	F	26
TOP_High	K13078						Nicotinate and nicotinamide metabolism	2	0.0213523	0.0383126	F	26
TOP_High	K01195						Nicotinate and nicotinamide metabolism	3	0.020339	0.0488038	F	26
TOP_High	K17683						Novobiocin biosynthesis	1	0.0102302	0.0279305	F	27
TOP_High	K11785						Novobiocin biosynthesis	3	0.0135593	0.0121581	F	27
TOP_High	K13235						Nucleotide metabolism	1	0.0511509	7.85499e-10	C	28
TOP_High	K15776						Nucleotide metabolism	2	0.0462633	4.53186e-06	C	28
TOP_High	K13074						Nucleotide metabolism	3	0.0440678	7.64295e-06	C	28
TOP_High	K19628						Pantothenate and CoA biosynthesis	1	0.0179028	0.000763382	B	29
TOP_High	K13063						Pantothenate and CoA biosynthesis	2	0.024911	0.000110957	B	29
TOP_High	K20159						Pantothenate and CoA biosynthesis	3	0.0237288	0.000141808	B	29
TOP_High	K21175						Phenylalanine metabolism	1	0.0179028	0.0146549	F	30
TOP_High	K13229						Phenylalanine metabolism	3	0.020339	0.0152565	F	30
TOP_High	K13230						Phenylalanine, tyrosine and tryptophan biosynthesis	1	0.028133	2.14047e-05	B	31
TOP_High	K15060						Phenylalanine, tyrosine and tryptophan biosynthesis	2	0.0355872	8.37648e-06	C	31
TOP_High	K15061						Phenylalanine, tyrosine and tryptophan biosynthesis	3	0.0338983	1.2852e-05	B	31
TOP_High	K15062						Polycyclic aromatic hydrocarbon degradation	1	0.0255754	9.88461e-07	C	32
TOP_High	K14250						Polycyclic aromatic hydrocarbon degradation	2	0.0284698	8.37648e-06	C	32
TOP_High	K15945						Polycyclic aromatic hydrocarbon degradation	3	0.0271186	1.19033e-05	B	32
TOP_High	K15936						Polycyclic aromatic hydrocarbon degradation	4	0.0515464	3.69895e-05	B	32
TOP_High	K17685						Pyrimidine metabolism	1	0.0511509	2.11792e-10	C	33
TOP_High	K00799						Pyrimidine metabolism	2	0.0427046	1.09142e-05	B	33
TOP_High	K04097						Pyrimidine metabolism	3	0.040678	1.80016e-05	B	33
TOP_High	K13299						Retinol metabolism	1	0.028133	4.54157e-07	C	34
TOP_High	K15303						Retinol metabolism	2	0.0177936	0.0102526	F	34
TOP_High	K20156						Retinol metabolism	3	0.0271186	3.43013e-05	B	34
TOP_High	K17647						Retinol metabolism	4	0.0515464	7.24413e-05	B	34
TOP_High	K15787						Starch and sucrose metabolism	1	0.0664962	1.0528e-16	A	35
TOP_High	K17643						Starch and sucrose metabolism	4	0.0618557	0.000249476	B	35
TOP_High	K17644						Steroid hormone biosynthesis	1	0.0383632	1.21069e-11	D	36
TOP_High	K17652						Steroid hormone biosynthesis	2	0.0462633	5.8127e-11	D	36
TOP_High	K17645						Steroid hormone biosynthesis	3	0.0474576	4.37895e-12	D	36
TOP_High	K17651						Steroid hormone biosynthesis	4	0.0412371	0.000857979	B	36
TOP_High	K17648						Stilbenoid, diarylheptanoid and gingerol biosynthesis	1	0.00767263	0.0163443	F	37
TOP_High	K17646						Stilbenoid, diarylheptanoid and gingerol biosynthesis	2	0.0106762	0.00695649	F	37
TOP_High	K22706						Tetracycline biosynthesis	1	0.0230179	1.06596e-09	C	38
TOP_High	K20420						Tetracycline biosynthesis	2	0.0284698	3.76313e-09	C	38
TOP_High	K19566						Tetracycline biosynthesis	3	0.0271186	4.62434e-09	C	38
TOP_High	K19567						Tetracycline biosynthesis	4	0.0412371	1.78753e-05	B	38
TOP_High	K19568						Tryptophan metabolism	1	0.0537084	4.34015e-14	D	39
TOP_High	K19569						Tryptophan metabolism	2	0.0498221	4.59469e-09	C	39
TOP_High	K05551						Tryptophan metabolism	3	0.0677966	2.60171e-15	D	39
TOP_High	K05552						Tyrosine metabolism	1	0.0255754	0.000407437	B	40
TOP_High	K05553						Tyrosine metabolism	2	0.0284698	0.00105512	F	40
TOP_High	K20421						Tyrosine metabolism	3	0.0338983	4.07101e-05	B	40
TOP_High	K20443						Valine, leucine and isoleucine biosynthesis	1	0.00767263	0.0446979	F	41
TOP_High	K21176						Valine, leucine and isoleucine biosynthesis	3	0.0101695	0.0227243	F	41
TOP_High	K21177
TOP_High	K21178
TOP_High	K21179
TOP_High	K20261
TOP_High	K21204
TOP_High	K22845
TOP_High	K01453
TOP_High	K13799
TOP_High	K01918
TOP_High	K00867
TOP_High	K01947
TOP_High	K03525
TOP_High	K09680
TOP_High	K08069
TOP_High	K17650
TOP_High	K17649
TOP_High	K01471
TOP_High	K00674
TOP_High	K00543
TOP_High	K14257
TOP_High	K14252
TOP_High	K12925
TOP_High	K12926
TOP_High	K13081
TOP_High	K08695
TOP_High	K12920
TOP_High	K12919
TOP_High	K15942
TOP_High	K15943
TOP_High	K15941
TOP_High	K15969
TOP_High	K15970
TOP_High	K15971
TOP_High	K11948
TOP_High	K11949
TOP_High	K14604
TOP_High	K15777
TOP_High	K14254
TOP_High	K15934
TOP_High	K15932
TOP_High	K15933
TOP_High	K15898
TOP_High	K15899
TOP_High	K18431
TOP_High	K15316
TOP_High	K18430
TOP_High	K18572
TOP_High	K20423
TOP_High	K06914
TOP_High	K19548
TOP_High	K19570
TOP_High	K19963
TOP_High	K07072
TOP_High	K19549
TOP_High	K21222
TOP_High	K01698
TOP_High	K01749
TOP_High	K01081
TOP_High	K03787
TOP_High	K08693
TOP_High	K08723
TOP_High	K11751
TOP_High	K19970
TOP_High	K20881
TOP_High	K00453
TOP_High	K00463
TOP_High	K01556
TOP_High	K00857
TOP_High	K08722
TOP_High	K00756
TOP_High	K00758
TOP_High	K09913
TOP_High	K00251
TOP_High	K00070
TOP_High	K01822
TOP_High	K01432
TOP_High	K07130
TOP_High	K14263
TOP_High	K00037
TOP_High	K00497
TOP_High	K07433
TOP_High	K01439
TOP_High	K08728
TOP_High	K00071
TOP_High	K15680
TOP_High	K00513
TOP_High	K07415
TOP_High	K16266
TOP_High	K18852
TOP_High	K00840
TOP_High	K05822
TOP_High	K19107
TOP_High	K01826
TOP_High	K05921
TOP_High	K00151
TOP_High	K10219
TOP_High	K00841
TOP_High	K06447
TOP_High	K15950
TOP_High	K01670
TOP_High	K15567
TOP_High	K15568
TOP_High	K15569
TOP_High	K15570
TOP_High	K09841
TOP_High	K09842
TOP_High	K00129
TOP_High	K15774
TOP_High	K15775
TOP_High	K14329
TOP_High	K15065
TOP_High	K15946
TOP_High	K15947
TOP_High	K15897
TOP_High	K18429
TOP_High	K18310
TOP_High	K22091
TOP_High	K22312
TOP_High	K14265
TOP_High	K04125
TOP_High	K05282
TOP_High	K04124
TOP_High	K19190
TOP_High	K13037
TOP_High	K20422
TOP_High	K21287
TOP_High	K03334
TOP_High	K04103
TOP_High	K01446
TOP_High	K01447
TOP_High	K01448
TOP_High	K01449
TOP_High	K02226
TOP_High	K22316
TOP_High	K16049
TOP_High	K02233
TOP_High	K12676
TOP_High	K15756
TOP_High	K15754
TOP_High	K15755
TOP_High	K12675
TOP_High	K15930
TOP_High	K17719
TOP_High	K15742
TOP_High	K01703
TOP_High	K21359
TOP_High	K21360
TOP_High	K17211
TOP_High	K13234
TOP_High	K15928
TOP_High	K15935
TOP_High	K16047
TOP_High	K16048
TOP_High	K16903
TOP_High	K11816
TOP_High	K18311
TOP_High	K14592
TOP_High	K19113
TOP_High	K18221
TOP_High	K01655
TOP_High	K02594
TOP_High	K10977
TOP_High	K03417
TOP_High	K05526
TOP_High	K01593
TOP_High	K01659
TOP_High	K00757
TOP_High	K01489
TOP_High	K05824
TOP_High	K10978
TOP_High	K17753
TOP_High	K00486
TOP_High	K03783
TOP_High	K03784
TOP_High	K10989
TOP_High	K03781
TOP_High	K03782
TOP_High	K00979
TOP_High	K16792
TOP_High	K16793
TOP_High	K17450
TOP_High	K01705
TOP_High	K01720
TOP_High	K01682
TOP_High	K15963
TOP_High	K13608
TOP_High	K21581
TOP_High	K15931
TOP_High	K22098
TOP_High	K18389
TOP_High	K01920
TOP_High	K21456
TOP_High	K20455
TOP_High	K19715
TOP_High	K22092
TOP_High	K22097
TOP_High	K00290
TOP_High	K14157
TOP_High	K00696
TOP_High	K01193
TOP_High	K07024
TOP_High	K02808
TOP_High	K02809
TOP_High	K02810
TOP_High	K01226
TOP_High	K01232
TOP_High	K00293
TOP_High	K10723
TOP_High	K00697
TOP_High	K16055
TOP_High	K01087
TOP_High	K02817
TOP_High	K02818
TOP_High	K02819
TOP_High	K01220
TOP_High	K02749
TOP_High	K02750
TOP_High	K02790
TOP_High	K02791
TOP_High	K20107
TOP_High	K20108
TOP_High	K02786
TOP_High	K02787
TOP_High	K02788
TOP_High	K15953
TOP_High	K15955
TOP_High	K09471
TOP_High	K09472
TOP_High	K14985
TOP_High	K15741
TOP_High	K13058
TOP_High	K13086
TOP_High	K21588
TOP_High	K15927
TOP_High	K16146
TOP_High	K16147
TOP_High	K16182
TOP_High	K18391
TOP_High	K06896
TOP_High	K19109
TOP_High	K19110
TOP_High	K19111
TOP_High	K19112
TOP_High	K02759
TOP_High	K02760
TOP_High	K02761
TOP_High	K16148
TOP_High	K21582
TOP_High	K21587
TOP_High	K00876
TOP_High	K21057
TOP_High	K01739
TOP_High	K16330
TOP_High	K01240
TOP_High	K10764
TOP_High	K00641
TOP_High	K00651
TOP_High	K05358
TOP_High	K01119
TOP_High	K13271
TOP_High	K11821
TOP_High	K16328
TOP_High	K07412
TOP_High	K07413
TOP_High	K04099
TOP_High	K04100
TOP_High	K04101
TOP_High	K10221
TOP_High	K10220
TOP_High	K16515
TOP_High	K02554
TOP_High	K14253
TOP_High	K12709
TOP_High	K12705
TOP_High	K07425
TOP_High	K17709
TOP_High	K17718
TOP_High	K16514
TOP_High	K11822
TOP_High	K17623
TOP_High	K21036
TOP_Low	K05279
TOP_Low	K10757
TOP_Low	K05278
TOP_Low	K05280
TOP_Low	K13083
TOP_Low	K00475
TOP_Low	K13077
TOP_Low	K13263
TOP_Low	K13082
TOP_Low	K21425
TOP_Low	K05277
TOP_Low	K13264
TOP_Low	K15972
TOP_Low	K22794
TOP_Low	K13269
TOP_Low	K13272
TOP_Low	K13080
TOP_Low	K01253
TOP_Low	K13079
TOP_Low	K13078
TOP_Low	K15060
TOP_Low	K15061
TOP_Low	K15062
TOP_Low	K17685
TOP_Low	K15303
TOP_Low	K17647
TOP_Low	K15787
TOP_Low	K17652
TOP_Low	K17648
TOP_Low	K17646
TOP_Low	K19566
TOP_Low	K22845
TOP_Low	K01188
TOP_Low	K05349
TOP_Low	K05350
TOP_Low	K00660
TOP_Low	K01664
TOP_Low	K01665
TOP_Low	K03342
TOP_Low	K13950
TOP_Low	K00816
TOP_Low	K00825
TOP_Low	K14264
TOP_Low	K13270
TOP_Low	K00699
TOP_Low	K13032
TOP_Low	K13031
TOP_Low	K13030
TOP_Low	K13227
TOP_Low	K02619
TOP_Low	K18482
TOP_Low	K13260
TOP_Low	K15938
TOP_Low	K15939
TOP_Low	K15937
TOP_Low	K13258
TOP_Low	K13257
TOP_Low	K15776
TOP_Low	K13074
TOP_Low	K19628
TOP_Low	K13063
TOP_Low	K20159
TOP_Low	K21175
TOP_Low	K13229
TOP_Low	K20156
TOP_Low	K17645
TOP_Low	K22706
TOP_Low	K21176
TOP_Low	K20261
TOP_Low	K01713
TOP_Low	K04518
TOP_Low	K05359
TOP_Low	K14170
TOP_Low	K00220
TOP_Low	K15226
TOP_Low	K15227
TOP_Low	K00832
TOP_Low	K15849
TOP_Low	K17689
TOP_Low	K17690
TOP_Low	K10222
TOP_Low	K07409
TOP_Low	K00462
TOP_Low	K00599
TOP_Low	K13027
TOP_Low	K15749
TOP_Low	K14599
TOP_Low	K14600
TOP_Low	K22715
TOP_Low	K22716
TOP_Low	K02548
TOP_Low	K05281
TOP_Low	K12919
TOP_Low	K15959
TOP_Low	K15960
TOP_Low	K12073
TOP_Low	K19222
TOP_Low	K21513
TOP_Low	K14602
TOP_Low	K14603
TOP_Low	K00129
TOP_Low	K17683
TOP_Low	K11785
TOP_Low	K15777
TOP_Low	K13230
TOP_Low	K15945
TOP_Low	K00799
TOP_Low	K04097
TOP_Low	K13299
TOP_Low	K17651
TOP_Low	K20420
TOP_Low	K20421
TOP_Low	K20443
TOP_Low	K21177
TOP_Low	K21178
TOP_Low	K21179
TOP_Low	K00463
TOP_Low	K01432
TOP_Low	K07130
TOP_Low	K14263
TOP_Low	K04125
TOP_Low	K17649
TOP_Low	K16266
TOP_Low	K05282
TOP_Low	K13081
TOP_Low	K08695
TOP_Low	K12920
TOP_Low	K15968
TOP_Low	K15886
TOP_Low	K11948
TOP_Low	K11949
TOP_Low	K14601
TOP_Low	K14604
TOP_Low	K01195
TOP_Low	K14250
TOP_Low	K19190
TOP_Low	K17644
TOP_Low	K19567
TOP_Low	K05551
TOP_Low	K05552
TOP_Low	K05553
TOP_Low	K21222
TOP_Low	K00453
TOP_Low	K01222
TOP_Low	K01223
TOP_Low	K01556
TOP_Low	K00251
TOP_Low	K00070
TOP_Low	K01822
TOP_Low	K00037
TOP_Low	K03781
TOP_Low	K03782
TOP_Low	K00497
TOP_Low	K07433
TOP_Low	K02777
TOP_Low	K00071
TOP_Low	K15680
TOP_Low	K00513
TOP_Low	K17650
TOP_Low	K07415
TOP_Low	K18852
TOP_Low	K00674
TOP_Low	K02752
TOP_Low	K02753
TOP_Low	K00821
TOP_Low	K14267
TOP_Low	K14257
TOP_Low	K14252
TOP_Low	K15942
TOP_Low	K15941
TOP_Low	K01670
TOP_Low	K15567
TOP_Low	K15568
TOP_Low	K15569
TOP_Low	K15570
TOP_Low	K09841
TOP_Low	K09842
TOP_Low	K14254
TOP_Low	K20423
TOP_Low	K19548
TOP_Low	K19549
TOP_Low	K21204
TOP_Low	K14265
TOP_Low	K05358
TOP_Low	K00867
TOP_Low	K01947
TOP_Low	K03525
TOP_Low	K09680
TOP_Low	K08069
TOP_Low	K00979
TOP_Low	K00840
TOP_Low	K05822
TOP_Low	K19107
TOP_Low	K00841
TOP_Low	K00543
TOP_Low	K06447
TOP_Low	K15756
TOP_Low	K15754
TOP_Low	K15755
TOP_Low	K12925
TOP_Low	K12926
TOP_Low	K04124
TOP_Low	K15943
TOP_Low	K15944
TOP_Low	K15969
TOP_Low	K15970
TOP_Low	K15971
TOP_Low	K15961
TOP_Low	K15962
TOP_Low	K13608
TOP_Low	K13235
TOP_Low	K15774
TOP_Low	K15775
TOP_Low	K15928
TOP_Low	K15927
TOP_Low	K15936
TOP_Low	K11779
TOP_Low	K11780
TOP_Low	K11781
TOP_Low	K11212
TOP_Low	K15897
TOP_Low	K15898
TOP_Low	K18429
TOP_Low	K17643
TOP_Low	K15316
TOP_Low	K18430
TOP_Low	K18310
TOP_Low	K19568
TOP_Low	K19569
TOP_Low	K19570
TOP_Low	K20422
TOP_Low	K19715
TOP_Low	K22091
TOP_Low	K01698
TOP_Low	K01453
TOP_Low	K01749
TOP_Low	K13799
TOP_Low	K01081
TOP_Low	K03787
TOP_Low	K08693
TOP_Low	K08723
TOP_Low	K11751
TOP_Low	K19970
TOP_Low	K20881
TOP_Low	K01739
TOP_Low	K10764
TOP_Low	K00857
TOP_Low	K08722
TOP_Low	K00756
TOP_Low	K00758
TOP_Low	K09913
TOP_Low	K00641
TOP_Low	K00651
TOP_Low	K01918
TOP_Low	K08728
TOP_Low	K01471
TOP_Low	K01826
TOP_Low	K05921
TOP_Low	K00151
TOP_Low	K10219
TOP_Low	K02226
TOP_Low	K22316
TOP_Low	K16049
TOP_Low	K02233
TOP_Low	K12917
TOP_Low	K15930
TOP_Low	K15950
TOP_Low	K21581
TOP_Low	K17211
TOP_Low	K13234
TOP_Low	K15065
TOP_Low	K15946
TOP_Low	K15947
TOP_Low	K15931
TOP_Low	K15934
TOP_Low	K15935
TOP_Low	K15932
TOP_Low	K15933
TOP_Low	K16047
TOP_Low	K16048
TOP_Low	K18572
TOP_Low	K19963
TOP_Low	K20438
TOP_Low	K21036
TOP_Low	K18221
TOP_Low	K20260
TOP_Low	K21582
TOP_Low	K21587
TOP_Low	K22092
TOP_Low	K22312
BTM_High	K01188
BTM_High	K05349
BTM_High	K05350
BTM_High	K01453
BTM_High	K00660
BTM_High	K01664
BTM_High	K01665
BTM_High	K03342
BTM_High	K13950
BTM_High	K05279
BTM_High	K10757
BTM_High	K13270
BTM_High	K05278
BTM_High	K17689
BTM_High	K17690
BTM_High	K00699
BTM_High	K05280
BTM_High	K13083
BTM_High	K00475
BTM_High	K13077
BTM_High	K13263
BTM_High	K13031
BTM_High	K13082
BTM_High	K21425
BTM_High	K07409
BTM_High	K01471
BTM_High	K05277
BTM_High	K13030
BTM_High	K00821
BTM_High	K14267
BTM_High	K13264
BTM_High	K02619
BTM_High	K18482
BTM_High	K02548
BTM_High	K15938
BTM_High	K15939
BTM_High	K15937
BTM_High	K15942
BTM_High	K15941
BTM_High	K15968
BTM_High	K15886
BTM_High	K15972
BTM_High	K15959
BTM_High	K15960
BTM_High	K15961
BTM_High	K13258
BTM_High	K22794
BTM_High	K13269
BTM_High	K13272
BTM_High	K13080
BTM_High	K01253
BTM_High	K12073
BTM_High	K19222
BTM_High	K13257
BTM_High	K21513
BTM_High	K14602
BTM_High	K14603
BTM_High	K13079
BTM_High	K13078
BTM_High	K01195
BTM_High	K17683
BTM_High	K11785
BTM_High	K15776
BTM_High	K13074
BTM_High	K19628
BTM_High	K13063
BTM_High	K20159
BTM_High	K21175
BTM_High	K15060
BTM_High	K15061
BTM_High	K15062
BTM_High	K14250
BTM_High	K15945
BTM_High	K17685
BTM_High	K00799
BTM_High	K04097
BTM_High	K13299
BTM_High	K15303
BTM_High	K20156
BTM_High	K17647
BTM_High	K15787
BTM_High	K15897
BTM_High	K15898
BTM_High	K18429
BTM_High	K18430
BTM_High	K17644
BTM_High	K17652
BTM_High	K17645
BTM_High	K17651
BTM_High	K17648
BTM_High	K17646
BTM_High	K06914
BTM_High	K19566
BTM_High	K19567
BTM_High	K05551
BTM_High	K05552
BTM_High	K05553
BTM_High	K19963
BTM_High	K07072
BTM_High	K20261
BTM_High	K22845
BTM_High	K13799
BTM_High	K01081
BTM_High	K03787
BTM_High	K08693
BTM_High	K08723
BTM_High	K11751
BTM_High	K19970
BTM_High	K20881
BTM_High	K00857
BTM_High	K08722
BTM_High	K00756
BTM_High	K00758
BTM_High	K09913
BTM_High	K00816
BTM_High	K00825
BTM_High	K14264
BTM_High	K01918
BTM_High	K13032
BTM_High	K08728
BTM_High	K00867
BTM_High	K01947
BTM_High	K03525
BTM_High	K09680
BTM_High	K08069
BTM_High	K16266
BTM_High	K13227
BTM_High	K13229
BTM_High	K13230
BTM_High	K14329
BTM_High	K18389
BTM_High	K22706
BTM_High	K18572
BTM_High	K19548
BTM_High	K19568
BTM_High	K19549
BTM_High	K21176
BTM_High	K01713
BTM_High	K04518
BTM_High	K05359
BTM_High	K14170
BTM_High	K00220
BTM_High	K15226
BTM_High	K15227
BTM_High	K00832
BTM_High	K15849
BTM_High	K10222
BTM_High	K01439
BTM_High	K00462
BTM_High	K18852
BTM_High	K15749
BTM_High	K14599
BTM_High	K14600
BTM_High	K22715
BTM_High	K22716
BTM_High	K13260
BTM_High	K05281
BTM_High	K12920
BTM_High	K12919
BTM_High	K15943
BTM_High	K15944
BTM_High	K15950
BTM_High	K13235
BTM_High	K15774
BTM_High	K15775
BTM_High	K15946
BTM_High	K15947
BTM_High	K15936
BTM_High	K17643
BTM_High	K20420
BTM_High	K19569
BTM_High	K19570
BTM_High	K20421
BTM_High	K21204
BTM_High	K21287
BTM_High	K22312
BTM_High	K01655
BTM_High	K02594
BTM_High	K10977
BTM_High	K03417
BTM_High	K01222
BTM_High	K01223
BTM_High	K01659
BTM_High	K05824
BTM_High	K10978
BTM_High	K17753
BTM_High	K02777
BTM_High	K17649
BTM_High	K16792
BTM_High	K16793
BTM_High	K17450
BTM_High	K00599
BTM_High	K00840
BTM_High	K05822
BTM_High	K19107
BTM_High	K01705
BTM_High	K02752
BTM_High	K02753
BTM_High	K01720
BTM_High	K01682
BTM_High	K13027
BTM_High	K00841
BTM_High	K02226
BTM_High	K22316
BTM_High	K06447
BTM_High	K02233
BTM_High	K13081
BTM_High	K08695
BTM_High	K15969
BTM_High	K15962
BTM_High	K09841
BTM_High	K09842
BTM_High	K11948
BTM_High	K11949
BTM_High	K14601
BTM_High	K14604
BTM_High	K15777
BTM_High	K15899
BTM_High	K18431
BTM_High	K20443
BTM_High	K20455
BTM_High	K21177
BTM_High	K21222
BTM_High	K01698
BTM_High	K01749
BTM_High	K03334
BTM_High	K00453
BTM_High	K00463
BTM_High	K14265
BTM_High	K17650
BTM_High	K00674
BTM_High	K01826
BTM_High	K05921
BTM_High	K00151
BTM_High	K10219
BTM_High	K00543
BTM_High	K12925
BTM_High	K12926
BTM_High	K15970
BTM_High	K15971
BTM_High	K12709
BTM_High	K12705
BTM_High	K15742
BTM_High	K01703
BTM_High	K21359
BTM_High	K21360
BTM_High	K15065
BTM_High	K15928
BTM_High	K15927
BTM_High	K15934
BTM_High	K15932
BTM_High	K15933
BTM_High	K16182
BTM_High	K16903
BTM_High	K15316
BTM_High	K18391
BTM_High	K13037
BTM_High	K21178
BTM_High	K21179
BTM_High	K01593
BTM_High	K01556
BTM_High	K00251
BTM_High	K00070
BTM_High	K01822
BTM_High	K01432
BTM_High	K07130
BTM_High	K14263
BTM_High	K00486
BTM_High	K04103
BTM_High	K00037
BTM_High	K03781
BTM_High	K03782
BTM_High	K00497
BTM_High	K07433
BTM_High	K00071
BTM_High	K15680
BTM_High	K00513
BTM_High	K04125
BTM_High	K07413
BTM_High	K07415
BTM_High	K05282
BTM_High	K15756
BTM_High	K15754
BTM_High	K15755
BTM_High	K14257
BTM_High	K14252
BTM_High	K14253
BTM_High	K04124
BTM_High	K15930
BTM_High	K01670
BTM_High	K15567
BTM_High	K15568
BTM_High	K15569
BTM_High	K15570
BTM_High	K17718
BTM_High	K17719
BTM_High	K00129
BTM_High	K14254
BTM_High	K19190
BTM_High	K11816
BTM_High	K18310
BTM_High	K20422
BTM_High	K21036
BTM_Low	K13082
BTM_Low	K05277
BTM_Low	K13079
BTM_Low	K15303
BTM_Low	K22845
BTM_Low	K13264
BTM_Low	K13080
BTM_Low	K13078
BTM_Low	K17652
BTM_Low	K17645
BTM_Low	K05278
BTM_Low	K00699
BTM_Low	K05280
BTM_Low	K13083
BTM_Low	K00475
BTM_Low	K13077
BTM_Low	K13263
BTM_Low	K13081
BTM_Low	K21513
BTM_Low	K15060
BTM_Low	K17651
BTM_Low	K01188
BTM_Low	K05349
BTM_Low	K05350
BTM_Low	K00660
BTM_Low	K05279
BTM_Low	K10757
BTM_Low	K21425
BTM_Low	K13227
BTM_Low	K15938
BTM_Low	K15939
BTM_Low	K15937
BTM_Low	K15972
BTM_Low	K15959
BTM_Low	K13258
BTM_Low	K22794
BTM_Low	K13269
BTM_Low	K13272
BTM_Low	K01253
BTM_Low	K13257
BTM_Low	K15776
BTM_Low	K13229
BTM_Low	K13230
BTM_Low	K15061
BTM_Low	K15062
BTM_Low	K17685
BTM_Low	K17647
BTM_Low	K15787
BTM_Low	K17648
BTM_Low	K17646
BTM_Low	K19566
BTM_Low	K13270
BTM_Low	K13031
BTM_Low	K13030
BTM_Low	K08695
BTM_Low	K15960
BTM_Low	K15961
BTM_Low	K11948
BTM_Low	K11949
BTM_Low	K14602
BTM_Low	K14603
BTM_Low	K14604
BTM_Low	K13074
BTM_Low	K19628
BTM_Low	K15945
BTM_Low	K21222
BTM_Low	K01222
BTM_Low	K01223
BTM_Low	K17689
BTM_Low	K17690
BTM_Low	K13032
BTM_Low	K02777
BTM_Low	K04125
BTM_Low	K07409
BTM_Low	K12920
BTM_Low	K12919
BTM_Low	K15944
BTM_Low	K15950
BTM_Low	K15968
BTM_Low	K15886
BTM_Low	K17683
BTM_Low	K14250
BTM_Low	K15946
BTM_Low	K15947
BTM_Low	K15936
BTM_Low	K00799
BTM_Low	K04097
BTM_Low	K13299
BTM_Low	K17643
BTM_Low	K15316
BTM_Low	K17644
BTM_Low	K05928
BTM_Low	K22706
BTM_Low	K19548
BTM_Low	K05551
BTM_Low	K05552
BTM_Low	K05553
BTM_Low	K19549
BTM_Low	K21204

## Sheet: Dataset_3
Figure 5.
Raw data for the code, Fig_5_upset_genus.R.										Metadata used for Fig_5_upset_genus.R				Raw data used for the code, Fig_5_upset_genus_CAZyme_distr_stacked_bar.R
Column	a	b	c	d	e	f	g	h		X	Genus	sample		CAZy_Category	Group
CAZy:AA1	0	0.666667	0	0	0	0	0.75	0.571429		a	g__Methyloceanibacter	a		CBM35	a1
CAZy:AA12	0	0.666667	0.666667	0	0	0	0.5	0		b	g__Bradyrhizobium	b		CBM5	a1
CAZy:AA3	0.625	3.66667	1.66667	2.4	0.6	0	2.25	1.28571		c	g__Pseudolabrys	c		CBM51	a1
CAZy:AA3_2	0	1	1.66667	1.2	0.8	0	0	0.857143		d	g__VAZQ01	d		CBM6	a1
CAZy:AA4	0	1	1	1.2	0.8	0.666667	0	1.42857		e	g__Udaeobacter	e		CBM92	a1
CAZy:AA5	0	0	0	0	0	0	0.5	0		f	g__JAFAQB01	f		CE12	a1
CAZy:AA6	0	0	0.666667	0	0	0	0	0		g	g__Nitrososphaera	g		CE20	a1
CAZy:AA7	0.875	0	1.33333	1.6	1.4	0	2.25	1		h	g__TA-21	h		GH130	a1
CAZy:CBM13	0.5	0	0	0	0	0	0	0						GH131	a1
CAZy:CBM32	0	0	0	1.2	0	0	0	0						GH13_46	a1
CAZy:CBM35	0	0	0	0	0	0	0.5	0						GH146	a1
CAZy:CBM48	0.875	1.33333	1	1.8	0	1.33333	2.25	2.28571						GH172	a1
CAZy:CBM5	0	0	0	0	0	0	0.5	0						GH29	a1
CAZy:CBM50	1.125	3	1.66667	2.4	0.8	2.66667	3	2.42857						GH30_1	a1
CAZy:CBM51	0	0	0	0	0	0	0.75	0						GH43	a1
CAZy:CBM6	0	0	0	0	0	0	0.5	0						GH51_1	a1
CAZy:CBM9	0.625	0	0	0	0	1	2	0						GH6	a1
CAZy:CBM92	0	0	0	0	0	0	0.5	0						GH65	a1
CAZy:CE1	2.25	0.666667	3.33333	1.4	2	3	2	3.14286						GH67	a1
CAZy:CE11	0	1	0.666667	0.6	0	0	0.75	0.571429						GH79	a1
CAZy:CE12	0	0	0	0	0	0	0.75	0						GH97	a1
CAZy:CE14	0.75	1.66667	0.666667	1.4	1.8	1.33333	1.75	1.28571						GT117	a1
CAZy:CE20	0	0	0	0	0	0	0.75	0						GT22	a1
CAZy:CE4	0.875	2.66667	3.33333	3.2	1.2	2	3.25	5.14286						PL38	a1
CAZy:CE8	0.875	2.66667	0.666667	1.8	0	1.33333	1.5	1.42857						AA5	a1
CAZy:CE9	0.625	0.666667	0	0	0	0	0	0.857143						CBM50	a2
CAZy:GH0	1.375	4.66667	2	2.4	0.6	2	3.75	2.42857						CE1	a2
CAZy:GH1	1.125	1.66667	1.33333	2.8	1.8	4.33333	2.75	1.85714						CE14	a2
CAZy:GH101	0.875	0.666667	0	0.8	0	0	0.5	0						CE4	a2
CAZy:GH102	0	0.666667	0.666667	0	0	0	0	0						GH0	a2
CAZy:GH103	0	3	3.33333	0	0.6	0.666667	0	1.57143						GH1	a2
CAZy:GH105	0	0	0.666667	0	0	0	0.5	0						GH13	a2
CAZy:GH108	0	0.666667	0	0	0	0	0	0						GH15	a2
CAZy:GH109	0	1	1	0.8	0	0	1.25	1.14286						GH23	a2
CAZy:GH13	6	5	4	5	3.4	5	5.5	5.42857						GH28	a2
CAZy:GH130	0	0	0	0	0	0	0.5	0						GH3	a2
CAZy:GH131	0	0	0	0	0	0	0.5	0						GH39	a2
CAZy:GH133	0	0	0	0	0	0.666667	0	0						GT1	a2
CAZy:GH13_11	0	0	0	0	0	0	1	0.571429						GT119	a2
CAZy:GH13_16	0	0	0	0.8	0	0	0	0.571429						GT2	a2
CAZy:GH13_23	0	0	0.666667	1	0	0.666667	0.75	0						GT4	a2
CAZy:GH13_26	0	0	0.666667	0.6	0	0	0	0						GT51	a2
CAZy:GH13_3	0	0	0	0.6	0	0	0.5	0						GT83	a2
CAZy:GH13_4	0	0	0	0	0	0.666667	0	0						GH108	a3
CAZy:GH13_46	0	0	0	0	0	0	0.5	0						GH13_8	a3
CAZy:GH13_8	0	0.666667	0	0	0	0	0	0						GH24	a3
CAZy:GH13_9	0.5	0.666667	0.666667	0.8	0	0.666667	1.25	0.714286						GT21	a3
CAZy:GH144	0	0.666667	0	1.2	0	0	0.75	0						GT57	a3
CAZy:GH146	0	0	0	0	0	0	1	0						GT4_e2606	a3
CAZy:GH15	0.875	1.33333	1.66667	1.4	1.6	1.33333	1	1.42857						GH133	a4
CAZy:GH16	0	0	0.666667	0	0	0	2.25	0						GH13_4	a4
CAZy:GH17	0	0	1.33333	0	0	0	0.5	0						GH182	a4
CAZy:GH171	0	0	0.666667	0.8	0.6	0.666667	1	1.14286						GH42	a4
CAZy:GH172	0	0	0	0	0	0	0.5	0						GT34	a4
CAZy:GH176	0	0.666667	1	0	0	1	0	0						GT76	a4
CAZy:GH177	0.625	1.33333	0	0.8	0	0.666667	0.5	0.714286						GH105	a5
CAZy:GH179	0	1	0	2.6	0	0.666667	2	0						GH16	a5
CAZy:GH17_e51	0	0.666667	0.666667	0	0	0	0	0						GH17	a5
CAZy:GH18	0.5	1	0.666667	0.6	0	0	0.5	0						GH71	a5
CAZy:GH182	0	0	0	0	0	1	0	0						AA1	a6
CAZy:GH188	0	1.33333	0	0	0	0	2.5	0.714286						GH188	a6
CAZy:GH2	0	0	0.666667	0	0	2.33333	2.25	0						GH74	a6
CAZy:GH23	2.125	6	5	4.6	1.6	2.33333	6.5	6.28571						GT19	a6
CAZy:GH24	0	0.666667	0	0	0	0	0	0						CBM48	a7
CAZy:GH25	0.625	0	0	0	0	0.666667	0.5	0.571429						CE8	a7
CAZy:GH28	1.5	1.66667	1	1.6	0.8	1.33333	3	1.28571						GT28	a7
CAZy:GH29	0	0	0	0	0	0	0.5	0						GT121	a8
CAZy:GH3	1.25	2	2	2.4	1.2	2.66667	5.75	1.71429						GT41	a8
CAZy:GH30_1	0	0	0	0	0	0	0.5	0						GT50	a8
CAZy:GH33	0.5	0	0	0	0	0	0	0.714286						CBM32	a9
CAZy:GH36	0	0.666667	1	0	0	1	0	0.571429						GT8	a9
CAZy:GH38	1.125	1	0.666667	0	0	1.33333	0.75	0						GT84	a9
CAZy:GH39	0.5	0.666667	1.66667	1	0.6	3.66667	1.75	1						GH17_e51	b1
CAZy:GH4	0.5	0	0	0.6	0.6	1.33333	0	0						GH84	b1
CAZy:GH42	0	0	0	0	0	0.666667	0	0						GH102	b1
CAZy:GH43	0	0	0	0	0	0	1	0						GH13_11	b2
CAZy:GH5	1	0	1	1.2	0.6	1.66667	1	0.571429						PL12	b2
CAZy:GH51_1	0	0	0	0	0	0	1	0						GT105	b3
CAZy:GH53	0	0	1	0	0	0	0	0						GT47	b3
CAZy:GH57	0.75	0.666667	0	0	0	0.666667	0.5	0						GH13_3	b4
CAZy:GH6	0	0	0	0	0	0	0.75	0						GH94	b4
CAZy:GH65	0	0	0	0	0	0	0.75	0						AA6	b5
CAZy:GH67	0	0	0	0	0	0	0.5	0						GH53	b5
CAZy:GH71	0	0	1	0	0	0	0.5	0						GT20	b6
CAZy:GH74	0	1.33333	0	0	0	0	1.5	0.571429						GT5	b6
CAZy:GH76	0.5	1.33333	1	0	0	0.666667	0.5	1.28571						CE11	b7
CAZy:GH77	0.5	0	0	0.8	0	0	1.25	0						GH109	b7
CAZy:GH78	0.5	0	0	0	0	0.666667	0	0						CBM13	b8
CAZy:GH79	0	0	0	0	0	0	0.5	0						GT58	b8
CAZy:GH84	0	1	0.666667	0	0	0	0	0						GT26	c1
CAZy:GH9	0.625	0	0	0	0	0	0.75	0						GT55	c2
CAZy:GH92	0	0.666667	0.666667	0.8	0	0	1	0						GH13_16	c3
CAZy:GH94	0	0	0	0.8	0	0	0.75	0						GH2	c4
CAZy:GH97	0	0	0	0	0	0	1	0						GT87	c5
CAZy:GT0	0	0.666667	0	0	0	0.666667	1.5	0.571429						GH13_23	c6
CAZy:GT1	1.625	2.66667	2	2.2	1.2	1.66667	9	1.85714						GH171	c7
CAZy:GT105	0	0	0	0.6	0	0	1.25	1.14286						GH13_26	c8
CAZy:GT117	0	0	0	0	0	0	1	0						GT0	c9
CAZy:GT119	0.875	0.666667	1	0.8	0.8	1.33333	1.75	1.14286						GT30	d1
CAZy:GT121	0	0	0	0	0	0.666667	1	0						GH144	d2
CAZy:GT19	0	1.33333	0	0	0	0	0.75	1						GT9	d3
CAZy:GT2	10	17.3333	11	18	7.6	19.6667	30.5	19.2857						GH179	d4
CAZy:GT20	0	0.666667	0	0.8	0	0	0	0.571429						AA12	d5
CAZy:GT21	0	1.66667	0	0	0	0	0	0						GH36	d6
CAZy:GT22	0	0	0	0	0	0	0.5	0						GH176	d7
CAZy:GT26	0	0	0	0	0	1	0.5	0.714286						GH103	d8
CAZy:GT28	1.25	0.666667	1	0.8	0	1	1.5	0.714286						GH92	d9
CAZy:GT30	0	0.666667	0	0.8	0	0	0.5	0.857143						AA3_2	e1
CAZy:GT34	0	0	0	0	0	0.666667	0	0						GH13_9	e2
CAZy:GT35	0.625	1.66667	1.33333	2.2	0	0	1.25	0.714286						GH33	e3
CAZy:GT4	9.75	10.6667	7.66667	19.8	8.8	23.6667	24	15.2857						GH9	e4
CAZy:GT41	0	0	0	0	0	0.666667	0.75	0						GH25	e5
CAZy:GT47	0	0	0	0.6	0	0	0.5	0.857143						CBM9	e6
CAZy:GT4_e2606	0	0.666667	0	0	0	0	0	0						GH78	e7
CAZy:GT5	0	1	0	1.2	0	0	0	0.714286						GH77	e8
CAZy:GT50	0	0	0	0	0	0.666667	1	0						GT81	e9
CAZy:GT51	1.75	4	5	2.6	2.6	2.66667	3.25	2.57143						GH4	f1
CAZy:GT55	0	0	0	0	0.6	0	0	0						AA7	f2
CAZy:GT57	0	1.33333	0	0	0	0	0	0						GH5	f3
CAZy:GT58	0.5	0	0	0	0	0	0	0						CE9	f4
CAZy:GT76	0	0	0	0	0	1	0	0						GH57	f5
CAZy:GT8	0	0	0	0.6	0	0	0	0						GH101	f6
CAZy:GT81	0.5	0	0	0.6	0	1.33333	0.5	0						GH177	f7
CAZy:GT83	1.5	1.66667	1.66667	3.2	1	3.66667	2	3.57143						GH76	f8
CAZy:GT84	0	0	0	0.6	0	0	0	0						GH38	f9
CAZy:GT87	0	0	1	0	0.6	0	0	0						GT35	g1
CAZy:GT9	0	2	0	1.2	0	2.33333	3.75	2.28571						GH18	g2
CAZy:PL12	0	0	0	0	0	0	0.75	0.571429						AA3	g3
CAZy:PL38	0	0	0	0	0	0	0.5	0						AA4	g4

## Sheet: Dataset_4
Figure 6.
Raw data for the code, Fig_6_bar_whisker_plot.R											Raw data for the code, Fig_6_genus_KO_bubble_plot.R
Compound	g__JAFAQB01	Nitrososphaera	TA-21	Methyloaceanibacter	Bradyrhizobium	Pseudolabrys	VAZQ01	Udaeobacter			KO_Gene_Name	itr_1_surface_low_coassembly_3_vamb_003	OCTU-TOP_bin.12.s	OCTU-TOP_bin.8.o	itr_1_subsoil_low_coassembly_4_metabat2_015	JORN-TOP_bin.2.s	OCTU-TOP_bin.20.s	CFS2-TOP_bin.4.s	itr_1_subsoil_hi_coassembly_1_metabat2_018	NOGP-BTM_bin.5.p	PPRH-TOP_bin.33.o	PPRH-TOP_bin.43.s	UT12-BTM_vamb_006	WLLO-BTM_bin.8.s	WY03-BTM_bin.3.p	NWBC-TOP_bin.3.o	PHTU-BTM_bin.8.o	PPRH-TOP_bin.29.o	WLLO-BTM_bin.20.o	itr_2_surface_hi_coassembly_5_metabat_sspec_001_sub	NWBC-TOP_metabat2_009	OCTU-TOP_bin.21.o	CFS2-TOP_bin.3.o	itr_1_surface_hi_coassembly_0_vamb_033	PHTU-BTM_vamb_014	PPRH-TOP_bin.41.s	UT12-BTM_bin.1.o	WLLO-BTM_bin.25.o	WY09-TOP_vamb_003	itr_1_subsoil_hi_coassembly_1_vamb_002	itr_1_subsoil_hi_coassembly_3_vamb_036	ORNL-TOP_bin.1.o	TEAK-BTM_bin.3.o	UT12-BTM_vamb_010	OCTU-TOP_bin.25.o	PPRH-TOP_bin.21.o	TEAK-BTM_bin.1.o	UT12-BTM_bin.14.s	UT12-BTM_metabat2_013_sub
Ala-Gln	0	1.63318	0	0	0	0	0	0			K00259_ald	1	0	1	0	0	1	1	1	0	0	1	1	1	1	0	2	0	2	0	0	1	0	0	1	1	1	1	0	0	1	1	0	0	2	0	0	0	1
ala-L-asp-L	0	2.00306	0	0	0	0	0	1.04442			K00272_DDO	0	0	0	0	0	0	0	0	0	0	0	0	0	0	0	0	0	0	0	1	0	0	0	0	0	0	0	0	0	0	0	0	0	0	0	0	0	0
ala-L-glu-L	0	1.53837	0	0	0	0	0	0			K00278_nadB	1	2	1	1	0	0	0	1	0	0	1	0	1	0	1	0	0	1	0	0	0	0	0	0	1	0	1	0	0	0	0	0	0	1	0	1	0	0
ala-L-Thr-L	0	1.07486	0	0	0	1.00716	0	1.08601			K00294_E1.2.1.88	2	0	0	1	0	0	0	1	0	0	0	0	1	0	0	0	0	0	0	1	0	0	0	0	0	1	0	1	0	1	0	1	0	0	0	1	0	1
Ala-Leu	0	1.37559	0	0	0	0	0	0			K00811_ASP5	0	0	0	0	0	0	0	0	0	0	0	0	0	0	0	0	0	0	0	0	0	0	0	0	0	0	0	0	0	0	0	0	0	0	0	0	0	0
gly-asn-L	0	1.04508	0	0	0	0	0	0			K00812_aspB	2	1	1	2	1	1	1	1	0	2	0	2	3	0	0	0	1	1	0	1	0	0	1	0	1	3	0	0	0	0	2	1	1	1	0	2	1	2
L-Arginine	0	0	0	1.03327	0	1.10811	1.0096	1.0447			K00813_aspC	0	0	0	0	0	0	0	0	0	0	0	0	0	0	0	0	0	0	0	0	0	0	0	1	0	0	0	0	0	0	0	0	0	0	0	0	0	0
L-Aspartate	0	1.53837	0	2.11355	0	1.01307	0	1.79288			K00827_AGXT2	0	1	0	0	0	0	1	1	0	0	0	0	0	0	0	0	0	0	0	1	0	0	0	0	0	0	1	0	0	0	0	0	0	0	0	0	0	0
L-Cysteine	0	0	0	0	1.53837	0	1.18049	0			K01424_E3.5.1.1	0	1	0	1	0	2	2	2	0	0	1	0	1	0	0	0	0	1	1	0	2	0	1	0	0	2	0	0	0	0	0	0	0	1	2	1	0	0
L-Glutamate	0	0	0	1.68742	2.87843	1.44457	0	0			K01425_glsA	1	0	0	0	0	0	1	0	0	0	0	0	1	0	0	1	1	0	0	1	0	0	0	0	0	1	2	0	0	0	0	0	1	1	1	0	0	0
L-Leucine	0	0	0	1.2629	0	0	0	0			K01437_ASPA	0	0	0	0	0	0	0	0	0	0	0	0	0	0	0	0	0	0	0	0	0	0	0	0	0	0	0	0	0	0	0	0	0	0	0	0	0	0
L-Methionine	0	0	0	1.38883	0	0	0	0			K01744_aspA	0	0	1	1	1	0	0	2	1	0	0	0	1	0	0	1	0	1	0	0	0	0	0	0	0	1	0	0	0	0	0	0	0	1	0	1	0	0
L-Serine	2.6916	1.53837	1.04042	0	1.53837	0	0	0			K01755_argH	1	0	0	1	1	1	1	1	0	0	0	0	1	0	0	1	1	1	0	0	1	1	1	0	2	0	1	0	0	0	0	1	1	1	1	1	1	2
											K01779_racD	0	0	0	0	0	0	0	0	0	0	0	0	0	0	0	0	0	0	0	0	0	0	0	0	0	1	0	0	0	0	2	0	0	0	1	0	1	0
											K01914_asnA	0	0	0	0	0	0	0	0	0	0	0	0	0	0	0	0	0	0	0	0	0	0	0	0	0	0	0	0	0	0	0	0	0	0	0	0	0	0
											K01940_argG	0	1	0	1	1	1	0	1	1	0	1	1	1	0	0	1	0	0	1	0	1	0	0	0	1	0	2	1	0	0	1	1	1	1	1	1	1	1
											K01953_asnB	0	5	0	8	3	1	0	3	1	1	0	0	2	0	0	0	0	3	0	1	1	0	0	1	6	5	2	3	1	0	1	0	3	0	1	4	0	2
											K03334_IL4I1	0	0	0	0	0	0	0	0	0	0	0	0	0	0	0	0	0	0	0	0	0	0	0	0	0	0	0	0	0	0	0	0	0	0	0	0	0	0
											K05597_aspQ	0	0	0	0	0	0	0	0	0	0	0	0	0	0	0	0	0	0	0	0	0	0	0	0	0	0	0	0	0	0	0	0	0	0	0	0	0	0
											K08590_nit	0	0	0	0	0	0	0	0	0	0	0	0	0	0	0	0	0	0	0	0	0	0	0	0	0	0	0	0	0	0	0	0	0	0	0	0	0	0
											K09758_asdA	0	0	0	0	0	0	0	0	0	1	0	0	0	0	0	0	0	0	0	0	0	0	0	0	0	0	0	0	0	0	0	0	0	0	0	0	0	0
											K11358_yhdR	0	0	0	0	0	0	0	0	0	0	0	0	0	0	1	0	0	0	0	0	0	0	0	0	0	0	0	0	0	0	0	0	0	0	0	0	0	0
											K13566_NIT2	0	0	0	0	0	0	0	0	1	0	0	0	0	0	0	0	0	0	0	0	0	0	0	0	0	0	0	0	0	0	0	0	0	0	0	0	0	0
											K13821_putA	0	0	0	0	0	2	0	0	0	0	0	0	0	0	1	0	0	0	0	0	0	0	1	1	1	0	0	0	0	0	1	0	1	0	2	0	1	0
											K14260_alaA	0	1	0	1	1	0	0	0	1	0	0	0	0	0	0	0	0	0	0	0	0	0	0	0	0	1	0	1	0	0	0	1	0	0	0	2	0	0
											K14592_FOLH1	0	0	0	0	0	0	0	0	0	0	0	0	0	0	0	0	0	0	0	0	0	0	0	0	0	0	0	0	0	0	0	0	0	0	0	0	0	0
											K14681_argHA	0	0	0	0	0	0	0	0	0	0	0	0	0	0	0	0	0	0	0	0	0	0	0	0	0	0	0	0	0	0	0	0	0	0	0	0	0	0
											K18309_NAT8L	0	0	0	0	0	0	0	0	0	0	0	0	0	0	0	0	0	0	0	0	0	0	0	0	0	0	0	0	0	0	0	0	0	0	0	0	0	0
											K18310_RIMKLB	0	0	0	0	0	0	0	0	0	0	0	0	0	0	0	0	0	0	0	0	0	0	0	0	0	0	0	0	0	0	0	0	0	0	0	0	0	0
											K18311_RIMKLA	0	0	0	0	0	0	0	0	0	0	0	0	0	0	0	0	0	0	0	0	0	0	0	0	0	0	0	0	0	0	0	0	0	0	0	0	0	0
											K19244_ala	0	0	0	0	0	7	1	0	0	1	1	0	0	0	0	0	0	1	0	0	0	0	0	0	0	0	0	0	0	0	0	0	0	0	14	0	0	0
											K00137_prr	0	0	0	0	0	0	0	0	0	0	1	0	0	1	0	0	0	0	1	0	0	0	0	0	0	0	0	0	0	0	0	0	0	0	0	0	0	0
											K00147_proA	0	0	0	1	0	1	0	0	0	0	0	0	1	0	1	1	1	0	0	0	0	0	1	0	2	0	1	0	0	0	1	0	1	0	0	1	1	1
											K00286_proC	0	0	0	1	0	0	0	0	0	0	0	0	1	1	0	1	0	0	1	1	1	0	1	0	1	1	0	0	0	0	0	1	1	1	1	1	1	1
											K00296_E1.5.1.19	0	0	0	0	0	0	0	0	0	0	0	0	0	0	0	0	0	0	0	0	0	0	0	0	0	0	0	0	0	0	0	0	0	0	0	0	0	0
											K00316_spdH	0	0	0	0	0	0	0	0	0	2	0	0	0	0	0	0	1	0	0	0	0	0	0	0	0	0	0	0	0	0	0	0	0	0	0	0	0	0
											K00318_PRODH	1	0	1	1	1	0	0	2	0	0	2	0	1	2	0	0	0	2	0	0	0	0	0	0	0	1	0	0	0	1	0	1	0	0	0	1	0	1
											K00472_P4HA	0	0	0	0	0	0	0	0	0	0	0	0	0	0	0	0	0	0	0	0	0	0	0	0	0	0	0	0	0	0	0	0	0	0	0	0	0	0
											K00657_speG	1	0	2	1	0	1	1	1	0	0	0	1	1	0	0	0	0	0	0	1	0	1	0	0	0	0	0	0	0	1	2	0	0	1	1	1	0	1
											K00673_astA	0	0	0	0	0	0	0	0	0	0	0	0	0	0	0	0	0	0	0	0	0	0	0	1	0	0	0	0	0	0	0	0	0	0	0	0	0	0
											K00819_rocD	0	0	0	0	0	0	0	0	0	0	0	0	1	1	0	0	0	0	0	1	0	0	1	0	0	0	0	0	0	0	0	0	1	1	0	0	2	1
											K00840_astC	0	0	0	0	0	0	0	0	0	0	0	0	0	0	0	0	0	0	0	0	0	0	0	0	0	0	0	0	0	0	0	0	0	0	0	0	0	0
											K00931_proB	0	0	0	1	0	1	0	0	0	1	0	1	1	0	1	0	1	0	0	1	0	0	1	0	1	0	1	0	0	0	0	0	1	1	0	1	1	0
											K00933_E2.7.3.2	0	0	0	0	0	0	0	0	0	0	0	0	0	0	0	0	0	0	0	0	0	0	0	0	0	0	0	0	0	0	0	0	0	0	0	0	0	0
											K00934_E2.7.3.3	0	0	0	0	0	0	0	0	0	0	0	0	0	0	0	0	0	0	0	0	0	0	0	0	0	0	0	0	0	0	0	0	0	0	0	0	0	0
											K01259_pip	0	2	2	0	0	0	0	2	0	1	0	1	4	0	1	0	1	0	1	5	0	1	5	0	0	2	0	0	0	1	0	0	2	3	0	0	2	2
											K01426_E3.5.1.4	1	1	0	3	0	2	1	1	0	1	1	4	3	0	0	1	2	0	2	6	4	0	6	0	0	3	1	0	0	0	4	1	1	13	1	4	1	6
											K01470_E3.5.2.10	0	1	0	1	2	0	1	2	0	2	0	1	0	0	0	1	0	0	0	0	1	0	1	0	0	3	0	0	0	0	2	2	1	1	2	1	1	0
											K01473_hyuA	0	0	0	0	0	5	2	0	0	3	1	3	0	0	0	0	7	1	0	0	1	1	2	0	0	0	0	0	0	1	1	0	1	2	5	0	1	0
											K01474_hyuB	0	1	0	0	0	9	0	0	0	3	1	7	0	0	0	0	5	0	0	0	2	0	1	0	0	0	0	0	0	2	3	0	2	2	11	0	0	1
											K01480_speB	0	1	1	1	3	0	0	0	0	2	2	2	1	2	0	0	0	1	0	1	0	3	0	0	1	0	0	2	0	0	2	0	0	1	0	1	0	1
											K01484_astB	0	0	0	0	0	0	0	0	0	0	0	0	0	0	0	0	0	0	0	0	0	0	0	1	0	0	0	0	0	0	0	0	0	0	0	0	0	0
											K01581_E4.1.1.17	0	0	0	0	0	0	0	0	0	0	0	0	0	0	0	0	0	0	0	0	0	0	0	0	0	0	0	0	0	0	0	0	1	0	0	0	0	0
											K01583_E4.1.1.19	0	0	0	0	0	0	0	0	0	0	0	0	0	0	0	0	0	0	0	0	0	0	0	0	0	0	0	0	0	0	0	0	0	0	0	0	0	0
											K01584_adiA	0	0	0	0	0	0	0	0	0	0	0	0	0	0	0	0	0	0	0	0	0	0	0	0	0	0	0	0	0	0	0	0	0	0	0	0	0	0
											K01585_speA	0	0	0	0	0	0	0	1	0	0	0	0	1	0	1	1	0	1	0	0	0	0	0	0	0	1	1	0	0	0	0	0	0	0	0	0	0	1
											K01750_E4.3.1.12	0	0	0	0	0	2	2	0	0	1	0	0	2	1	0	0	0	0	0	0	0	0	0	0	0	1	0	0	0	0	0	1	0	0	0	0	0	2
											K01777_prdF	0	0	0	1	0	0	0	0	0	0	1	1	0	0	0	0	0	0	1	0	0	0	0	0	0	0	0	0	0	0	1	0	0	0	0	1	0	0
											K02626_pdaD	0	0	0	1	1	1	0	0	0	0	0	1	0	0	0	0	0	0	0	0	0	0	0	0	1	0	0	0	0	0	0	0	0	0	2	1	0	0
											K03343_puo	0	0	0	0	0	0	0	0	0	0	0	0	0	0	0	0	0	0	0	0	0	0	0	0	0	0	0	0	0	0	0	0	0	0	0	0	0	0
											K03365_E3.5.4.21	0	0	0	0	0	0	0	0	0	0	0	0	0	0	0	0	0	0	0	0	0	0	0	0	0	0	0	0	0	0	0	0	0	0	0	0	0	0
											K05526_astE	0	0	0	0	0	0	0	0	0	0	0	0	0	0	0	0	0	0	0	0	0	0	0	0	0	0	0	0	0	0	0	0	0	0	0	0	0	0
											K05604_CNDP1	0	0	0	0	0	0	0	0	0	0	0	0	0	0	0	0	0	0	0	0	0	0	0	0	0	0	0	0	0	0	0	1	0	0	0	0	0	0
											K06447_astD	0	0	0	0	0	0	0	0	0	0	0	0	0	0	0	0	0	0	0	0	0	0	0	1	0	0	0	0	0	0	0	0	0	0	0	0	0	0
											K08660_CNDP2	0	0	0	0	0	0	0	0	0	0	0	0	0	0	0	0	0	1	0	0	0	0	0	0	1	0	0	0	0	0	0	0	0	0	0	0	0	0
											K08687_E3.5.1.59	0	0	0	0	0	0	0	0	0	0	0	0	0	0	0	0	0	0	0	0	0	0	0	0	0	0	0	0	0	0	0	0	0	0	0	0	0	0
											K09251_patA	0	0	0	0	0	0	0	0	0	0	0	0	0	0	0	0	0	0	0	1	0	0	0	0	0	1	0	0	0	0	0	0	0	0	0	0	0	1
											K09470_puuA	0	0	0	0	0	0	0	0	0	0	0	0	0	0	0	0	0	0	0	0	0	0	0	0	0	0	0	0	0	0	0	0	0	0	0	0	0	0
											K09471_puuB	0	0	1	0	0	0	1	0	0	1	1	0	0	0	0	0	0	0	0	0	0	0	1	0	0	0	0	0	0	0	0	0	0	3	0	0	0	1
											K09472_puuC	0	0	0	0	0	0	0	0	0	0	0	0	0	0	0	0	0	1	0	1	0	0	0	0	0	0	0	0	0	0	0	0	0	0	0	0	0	0
											K09473_puuD	0	0	0	0	0	0	0	0	0	0	0	0	0	0	0	0	0	0	0	0	0	0	0	0	0	0	0	0	0	0	0	0	0	0	0	0	0	0
											K10536_aguA	0	0	0	0	0	0	0	1	0	0	0	0	2	1	0	0	0	0	0	0	0	0	0	0	0	1	1	0	0	0	0	1	0	0	0	0	0	0
											K10793_prdA	0	0	0	0	0	0	0	0	0	0	0	0	0	0	0	0	0	0	0	0	0	0	0	0	0	0	0	0	0	0	0	0	0	0	0	0	0	0
											K10794_prdB	0	1	0	0	0	0	0	0	0	0	0	0	0	0	0	0	0	0	0	0	1	0	0	0	0	0	0	0	0	0	0	0	0	0	0	0	0	0
											K11142_LAP3	0	0	0	0	0	0	0	0	0	0	0	0	0	0	0	0	0	0	0	0	0	0	0	0	0	0	0	0	0	0	0	0	0	0	0	0	0	0
											K11182_AOC1	0	0	0	0	0	0	0	0	0	0	0	0	0	0	0	0	0	0	0	0	0	0	0	0	0	0	0	0	0	0	0	0	0	0	0	0	0	0
											K11394_PRODH2	0	0	0	0	0	0	0	0	0	0	0	0	0	0	0	0	0	0	0	0	0	0	0	0	0	0	0	0	0	0	0	0	0	0	0	0	0	0
											K12251_aguB	0	1	0	0	0	1	2	1	0	0	0	0	1	0	1	0	0	1	0	0	1	0	0	0	2	1	0	0	0	1	0	1	0	0	2	0	0	1
											K12252_aruH	0	0	0	0	0	0	0	0	0	0	0	0	0	0	0	0	0	0	0	0	0	0	0	0	0	0	0	0	0	0	0	0	0	0	0	0	0	0
											K12253_aruI	0	0	0	0	0	0	0	0	0	0	0	0	0	0	0	0	0	0	0	0	0	0	0	0	0	0	0	0	0	0	0	0	0	0	0	0	0	0
											K12254_kauB	0	0	0	0	0	0	0	0	0	0	0	0	0	0	0	0	0	0	0	0	0	0	0	0	0	0	0	0	0	0	0	0	0	0	0	0	0	0
											K12255_gbuA	0	0	0	0	0	0	0	0	0	0	0	0	0	0	0	0	0	0	0	0	0	0	0	0	0	0	0	0	0	0	1	0	0	0	0	0	0	0
											K12256_spuC	0	0	0	0	0	0	0	0	0	0	1	1	0	2	0	0	0	0	0	1	0	0	0	0	0	0	1	0	0	0	1	0	0	1	0	0	0	0
											K12259_SMOX	0	0	0	0	0	0	0	0	0	0	0	0	0	0	0	0	0	0	0	0	0	0	0	0	0	0	0	0	0	0	0	0	0	0	0	0	0	0
											K12657_ALDH18A1	0	0	0	0	0	0	0	0	0	0	0	0	0	0	0	0	0	0	0	0	0	0	0	0	0	0	0	0	0	0	0	0	0	0	0	0	0	0
											K12658_lhpA	0	0	0	0	0	0	0	0	0	0	0	0	1	0	0	0	0	0	0	0	0	0	0	0	0	0	0	0	0	0	1	0	0	0	0	0	0	0
											K13366_MPAO	0	0	0	0	0	0	0	0	0	0	0	0	0	0	0	0	0	0	0	0	0	0	0	0	0	0	0	0	0	0	0	0	0	0	0	0	0	0
											K13367_FMS1	0	0	0	0	0	0	0	0	0	0	0	0	0	0	0	0	0	0	0	0	0	0	0	0	0	0	0	0	0	0	0	0	0	0	0	0	0	0
											K13746_cansdh	0	0	0	0	0	0	0	0	0	0	0	0	0	0	0	0	0	0	0	0	0	0	0	0	0	0	0	0	0	0	0	0	0	0	0	0	0	0
											K13747_nspC	0	0	0	0	0	0	0	0	0	0	0	0	0	0	0	0	0	0	0	0	0	0	0	0	0	0	0	0	0	0	0	0	0	0	0	0	0	0
											K14329_ACT	0	0	0	0	0	0	0	0	0	0	0	0	0	0	0	0	0	0	0	0	0	0	0	0	0	0	0	0	0	0	0	0	0	0	0	0	0	0
											K14755_CRNS1	0	0	0	0	0	0	0	0	0	0	0	0	0	0	0	0	0	0	0	1	0	0	0	0	0	0	0	0	0	0	0	0	0	0	0	0	0	0
											K17839_PAO4	0	0	0	0	0	0	0	0	0	0	0	0	0	0	0	0	0	0	0	0	0	0	0	0	0	0	0	0	0	0	0	0	0	0	0	0	0	0
											K17851_dpd	0	0	0	0	0	0	0	0	0	0	0	0	0	0	0	0	0	0	0	0	0	0	0	0	0	0	0	0	0	0	0	0	0	0	0	0	0	0
											K18384_L3HYPDH	0	0	0	0	0	0	0	0	0	0	0	0	0	0	0	0	0	0	0	0	0	0	0	0	0	0	0	0	0	0	0	0	0	0	0	0	0	0
											K19742_lhpI	0	0	0	0	0	0	0	0	0	0	0	0	0	0	0	0	0	0	0	0	0	0	0	0	0	0	0	0	0	0	0	0	0	0	0	0	0	0
											K00003_E1.1.1.3	1	0	1	1	1	1	0	1	0	1	0	1	1	0	1	1	0	0	0	2	0	0	1	0	1	0	0	1	0	0	1	0	2	1	1	1	2	1
											K00060_tdh	0	0	0	0	0	0	0	1	0	0	1	0	0	1	0	0	0	1	0	0	0	0	0	1	1	1	0	0	0	3	0	0	0	0	0	0	0	0
											K00108_betA	0	2	0	0	0	3	0	0	0	2	1	0	0	0	0	0	5	0	1	4	0	1	5	2	0	0	0	0	0	1	4	0	2	4	1	0	1	3
											K00130_betB	0	0	2	0	0	0	1	0	0	0	1	0	0	3	0	0	1	0	0	2	0	1	0	0	0	2	1	0	0	0	1	0	1	0	0	0	1	1
											K00133_asd	1	1	1	1	1	1	0	1	1	0	1	1	1	1	2	1	1	1	1	0	1	1	1	0	1	0	1	0	0	0	1	0	1	1	1	1	1	1
											K00273_DAO	0	0	0	0	0	0	0	0	0	0	0	0	0	0	0	0	1	0	0	0	0	0	1	0	0	1	0	0	0	0	0	0	0	1	0	0	0	1
											K00274_MAO	0	1	0	1	0	0	0	0	0	1	0	1	1	1	0	0	1	0	0	1	0	0	3	0	1	2	0	0	0	0	1	0	2	1	1	3	2	0
											K00276_AOC3	0	0	0	0	0	0	0	0	0	0	0	0	0	0	0	0	0	0	0	3	0	0	0	0	0	0	0	0	0	0	0	0	0	0	0	0	0	2
											K00301_E1.5.3.1	0	0	0	0	0	1	0	1	0	0	0	0	1	0	0	0	0	0	0	0	0	0	1	0	0	0	0	0	0	0	0	0	0	0	0	0	0	1
											K00302_soxA	0	0	0	0	0	0	0	0	0	0	0	0	0	1	0	0	0	0	0	1	0	0	0	0	0	0	0	0	0	0	0	0	0	0	0	0	0	0
											K00303_soxB	0	1	0	0	0	0	1	0	0	0	1	1	0	3	0	0	0	0	1	3	0	0	0	0	0	0	0	0	0	0	3	0	0	3	0	0	0	1
											K00304_soxD	0	0	0	0	0	0	0	0	0	0	0	0	0	2	0	0	0	0	0	1	0	0	0	0	0	0	0	0	0	0	1	0	0	0	0	0	0	0
											K00305_soxG	0	0	0	0	0	0	0	0	0	0	0	0	0	1	0	0	0	0	0	0	0	0	0	0	0	0	0	0	0	0	1	0	0	0	0	0	0	1
											K00306_PIPOX	0	0	0	0	0	0	0	0	0	0	0	0	0	0	0	0	0	0	0	0	0	0	0	0	0	0	0	0	0	0	0	0	0	0	0	0	0	0
											K00314_SARDH	0	0	0	0	0	0	0	0	0	0	1	0	0	0	0	0	0	0	0	0	0	0	0	0	0	0	0	0	0	0	0	0	0	0	0	0	0	1
											K00315_DMGDH	0	0	0	0	0	0	0	0	0	1	1	0	0	0	0	0	0	0	0	0	0	0	0	0	0	0	0	0	0	1	4	0	0	0	0	0	0	0
											K00499_CMO	0	1	0	0	0	0	0	1	0	0	2	0	1	0	0	0	0	1	0	0	0	1	0	0	0	0	0	0	0	0	0	2	0	0	0	0	0	0
											K00542_GAMT	0	0	0	0	0	0	0	0	0	0	0	0	0	0	0	0	0	0	0	0	0	0	0	0	0	0	0	0	0	0	0	0	0	0	0	0	0	0
											K00544_BHMT	0	0	0	0	0	0	0	0	0	0	0	0	0	1	0	1	0	0	0	1	0	0	0	0	0	0	0	0	0	0	1	0	0	0	0	0	0	0
											K00552_GNMT	0	0	0	0	0	0	0	0	0	0	0	0	0	0	0	0	0	0	0	0	0	0	0	0	0	0	0	0	0	0	0	0	0	0	0	0	0	0
											K00613_GATM	0	0	0	0	0	0	0	0	0	0	0	0	0	0	0	0	0	0	0	0	0	0	0	0	0	0	0	0	0	0	0	0	0	0	0	0	0	0
											K00639_kbl	1	0	0	2	1	0	0	1	0	0	1	0	2	0	0	0	0	0	0	0	0	0	0	1	2	2	0	1	0	1	0	1	1	0	0	1	2	0
											K00643_E2.3.1.37	0	0	0	0	0	0	0	0	0	0	0	0	0	0	0	0	0	0	0	0	0	0	2	0	0	0	0	0	0	0	1	0	2	1	0	0	0	0
											K00836_ectB	0	0	0	0	0	0	0	0	0	1	0	0	0	0	0	0	0	1	0	0	0	0	0	0	0	0	0	0	0	0	0	0	0	0	0	0	0	0
											K00872_thrB1	0	0	1	0	1	0	0	0	1	0	0	0	1	1	0	0	0	0	0	1	0	0	0	0	0	0	0	1	0	0	0	0	0	0	0	1	0	1
											K00928_lysC	1	2	1	1	2	1	0	1	2	1	1	1	2	1	1	0	1	0	0	0	1	0	1	1	1	1	1	2	0	1	1	0	1	1	0	1	1	1
											K01620_ltaE	1	0	1	1	0	1	1	1	0	0	1	1	1	0	0	1	0	1	0	0	1	1	1	0	1	1	2	0	0	1	1	0	0	1	0	1	0	2
											K01694_TRP	0	0	0	0	0	0	0	0	0	0	0	0	0	0	0	0	0	0	0	0	0	0	0	0	0	0	0	0	0	0	0	0	0	0	0	0	0	0
											K01695_trpA	1	1	0	1	1	1	1	1	0	1	0	0	1	2	1	1	0	1	0	1	0	0	1	0	1	1	0	1	0	0	1	1	1	1	0	1	1	1
											K01696_trpB	1	1	0	1	1	1	1	1	0	1	0	1	1	1	0	1	0	1	0	1	1	0	1	0	1	0	2	1	0	0	1	1	1	1	0	1	1	1
											K01697_CBS	0	1	1	0	0	0	1	1	0	0	1	0	1	1	0	0	0	1	1	1	0	1	0	0	0	1	0	0	0	2	0	1	0	0	0	0	0	1
											K01733_thrC	1	1	2	2	2	1	0	1	1	2	0	4	2	0	1	1	0	2	1	2	0	1	1	0	2	3	1	0	0	1	1	2	2	4	3	2	2	3
											K01752_E4.3.1.17	1	0	0	0	0	0	0	2	0	0	0	0	1	0	0	0	0	0	0	0	0	0	0	0	0	2	0	0	0	1	0	0	0	0	0	0	0	0
											K01753_dsdA	1	0	0	0	0	0	0	0	0	0	0	0	0	0	0	0	0	0	1	0	0	0	0	0	0	0	0	0	0	0	0	0	0	0	0	0	0	0
											K01754_E4.3.1.19	1	2	1	0	1	1	1	2	1	2	2	1	2	0	1	0	3	2	2	3	0	0	4	0	1	3	0	1	0	1	2	1	2	2	1	1	3	4
											K01758_CTH	0	0	0	0	0	0	1	2	0	1	1	0	1	0	0	0	1	0	0	0	0	0	0	0	0	0	0	0	0	0	0	1	0	0	0	0	0	0
											K02204_thrB2	0	0	0	0	0	1	0	0	0	1	0	0	0	0	0	0	1	0	0	0	0	0	0	0	0	0	0	0	0	0	0	0	1	1	0	0	1	0
											K06001_trpB	1	0	1	0	0	0	1	0	0	0	1	0	0	1	0	0	0	0	0	0	1	1	1	0	0	0	0	0	0	0	0	0	1	0	0	0	1	1
											K06718_ectA	0	0	0	0	0	0	0	0	0	0	0	0	0	0	0	0	0	0	0	0	0	0	0	0	0	0	0	0	0	0	0	0	0	0	0	0	0	0
											K06720_ectC	0	0	0	0	0	0	0	0	0	0	0	0	0	0	0	0	0	0	0	0	0	0	0	0	0	0	0	0	0	0	0	0	0	0	0	0	0	0
											K08688_E3.5.3.3	0	0	0	0	0	0	0	0	0	0	0	0	0	0	0	0	0	0	0	0	0	0	0	0	0	0	0	0	0	0	0	0	0	0	0	0	0	0
											K10674_ectD	0	0	0	0	0	0	0	0	0	1	0	0	0	0	0	1	0	0	0	0	0	0	0	0	0	0	0	0	0	0	0	0	0	0	0	0	1	0
											K11440_gbsB	0	0	0	0	0	0	0	0	0	0	1	0	0	0	0	0	0	0	0	0	0	0	0	0	0	0	0	0	0	0	0	0	0	0	0	0	0	0
											K12235_SRR	0	0	0	0	0	0	0	0	0	0	0	0	0	0	0	0	0	0	0	0	0	0	0	0	0	0	0	0	0	0	0	0	0	0	0	0	0	0
											K12524_thrA	0	1	0	0	0	0	0	0	0	0	0	0	1	0	0	0	0	0	0	0	0	0	0	0	0	0	0	0	0	0	0	0	0	0	0	0	0	0
											K12525_metL	0	0	0	0	0	0	0	0	0	0	0	0	0	0	0	0	0	0	0	0	0	0	0	0	0	0	0	0	0	0	0	0	0	0	0	0	0	0
											K12526_lysAC	0	0	0	0	0	0	0	0	0	0	0	0	0	0	0	0	0	0	0	0	0	0	0	0	0	0	0	0	0	0	0	0	0	0	0	0	0	0
											K13042_bsmB	0	0	0	0	0	0	0	0	0	0	0	0	0	0	0	0	0	0	0	0	0	0	0	0	0	0	0	0	0	0	0	0	0	0	0	0	0	0
											K13745_ddc	0	0	0	0	0	0	0	1	0	0	0	0	0	0	0	1	0	0	0	1	0	1	0	0	0	0	0	0	0	0	0	0	0	0	0	0	0	0
											K15783_doeA	0	0	0	0	0	0	0	0	0	0	0	0	0	0	0	0	1	0	0	0	0	0	0	0	0	0	0	0	0	0	0	0	1	0	0	0	1	0
											K15784_doeB	0	0	0	0	0	0	0	0	0	0	0	0	0	0	0	0	0	0	0	0	0	0	0	0	0	0	0	0	0	0	0	0	0	0	0	0	0	0
											K15785_doeD	0	0	0	0	0	0	0	0	0	0	0	0	0	0	0	0	0	0	0	0	0	1	0	0	0	0	0	0	0	0	0	0	0	0	0	0	0	0
											K15786_doeC	0	0	0	0	0	0	0	0	0	0	0	0	0	0	0	0	0	0	0	0	0	0	0	0	0	0	0	0	0	0	0	0	0	1	0	0	0	0
											K15789_TDH	0	0	0	1	0	0	0	0	0	0	0	0	0	0	0	0	0	0	0	0	0	0	0	0	0	1	0	0	0	0	0	0	0	0	0	1	0	0
											K17755_codA	0	0	0	0	0	0	0	0	0	0	0	0	0	0	0	0	0	0	0	0	0	0	0	0	0	0	0	0	0	0	0	0	0	0	0	0	0	0
											K17989_SDS	0	0	0	0	0	0	0	0	0	0	0	0	0	0	0	0	0	0	0	0	0	0	0	1	0	0	0	0	0	0	0	0	0	0	0	0	0	0
											K18896_gsmt	0	0	0	0	0	0	0	0	0	0	0	0	0	0	0	0	0	0	0	0	0	0	0	0	0	0	0	0	0	0	0	0	0	0	0	0	0	0
											K18897_sdmt	0	0	0	0	0	0	0	0	0	0	0	0	0	0	0	0	0	0	0	0	0	0	0	0	0	0	0	0	0	0	0	0	0	0	0	0	0	0
											K20498_DSD1	0	0	0	0	0	0	0	0	0	0	0	0	0	0	0	0	0	0	0	0	0	0	0	0	0	0	0	0	0	0	0	0	0	0	0	0	0	0
											K20801_ltaA	0	0	0	0	0	0	0	0	0	0	0	0	0	0	0	0	0	0	0	0	0	0	0	0	0	0	0	0	0	0	0	0	0	0	0	0	0	0
